# Supplementary material for: An attention embedded DUAL-LSTM method for financial risk early warning of the three new board-listed companies
Source: PeerJ Comput Sci. 2023 Mar 27;9:e1271. doi: 10.7717/peerj-cs.1271 (PMC10280675; doi:10.7717/peerj-cs.1271)
Supplement: Supplemental Information 1 [file peerj-cs-09-1271-s001.zip]

Archive with 17 entries (15 files):
- ┤·┬δ/
- ┤·┬δ/attention_tf.py
- ┤·┬δ/data.py
- ┤·┬δ/model.py
- ┤·┬δ/monitors.py
- ┤·┬δ/requirements.txt
- ┤·┬δ/sgdr.py
- ┤·┬δ/tests/
- ┤·┬δ/tests/__init__.py
- ┤·┬δ/tests/test_attentionDecoder.py
- ┤·┬δ/tests/test_attentionEncoder.py
- ┤·┬δ/tests/test_dualAttentionSeq2Seq.py
- ┤·┬δ/tests/test_naiveSeq2Seq.py
- ┤·┬δ/tests/test_plotOutput.py
- ┤·┬δ/tests/test_setGenerator.py
- ┤·┬δ/tests/test_simpleLSTM.py
- ┤·┬δ/train.py
