# Supplementary material for: An attention embedded DUAL-LSTM method for financial risk early warning of the three new board-listed companies
Source: PeerJ Comput Sci. 2023 Mar 27;9:e1271. doi: 10.7717/peerj-cs.1271 (PMC10280675; doi:10.7717/peerj-cs.1271)
Supplement: Supplemental Information 1 [file peerj-cs-09-1271-s001.zip › ┤·┬δ/attention_tf.py]

#! -*- coding: utf-8 -*-

import tensorflow as tf


def Position_Embedding(inputs, position_size):
    batch_size,seq_len = tf.shape(inputs)[0],tf.shape(inputs)[1]
    position_j = 1. / tf.pow(10000., \
                             2 * tf.range(position_size / 2, dtype=tf.float32 \
                            ) / position_size)
    position_j = tf.expand_dims(position_j, 0)
    position_i = tf.range(tf.cast(seq_len, tf.float32), dtype=tf.float32)
    position_i = tf.expand_dims(position_i, 1)
    position_ij = tf.matmul(position_i, position_j)
    position_ij = tf.concat([tf.cos(position_ij), tf.sin(position_ij)], 1)
    position_embedding = tf.expand_dims(position_ij, 0) \
                         + tf.zeros((batch_size, seq_len, position_size))
    return position_embedding


def Mask(inputs, seq_len, mode='mul'):
    if seq_len == None:
        return inputs
    else:
        mask = tf.cast(tf.sequence_mask(seq_len), tf.float32)
        for _ in range(len(inputs.shape)-2):
            mask = tf.expand_dims(mask, 2)
        if mode == 'mul':
            return inputs * mask
        if mode == 'add':
            return inputs - (1 - mask) * 1e12


def Dense(inputs, ouput_size, bias=True, seq_len=None):
    input_size = int(inputs.shape[-1])
    W = tf.Variable(tf.random_uniform([input_size, ouput_size], -0.05, 0.05))
    if bias:
        b = tf.Variable(tf.random_uniform([ouput_size], -0.05, 0.05))
    else:
        b = 0
    outputs = tf.matmul(tf.reshape(inputs, (-1, input_size)), W) + b
    outputs = tf.reshape(outputs, \
                         tf.concat([tf.shape(inputs)[:-1], [ouput_size]], 0)
                        )
    if seq_len != None:
        outputs = Mask(outputs, seq_len, 'mul')
    return outputs

def Attention(Q, K, V, nb_head, size_per_head, Q_len=None, V_len=None):

    Q = Dense(Q, nb_head * size_per_head, False)
    Q = tf.reshape(Q, (-1, tf.shape(Q)[1], nb_head, size_per_head))
    Q = tf.transpose(Q, [0, 2, 1, 3])
    K = Dense(K, nb_head * size_per_head, False)
    K = tf.reshape(K, (-1, tf.shape(K)[1], nb_head, size_per_head))
    K = tf.transpose(K, [0, 2, 1, 3])
    V = Dense(V, nb_head * size_per_head, False)
    V = tf.reshape(V, (-1, tf.shape(V)[1], nb_head, size_per_head))
    V = tf.transpose(V, [0, 2, 1, 3])

    A = tf.matmul(Q, K, transpose_b=True) / tf.sqrt(float(size_per_head))
    A = tf.transpose(A, [0, 3, 2, 1])
    A = Mask(A, V_len, mode='add')
    A = tf.transpose(A, [0, 3, 2, 1])
    A = tf.nn.softmax(A)

    O = tf.matmul(A, V)
    O = tf.transpose(O, [0, 2, 1, 3])
    O = tf.reshape(O, (-1, tf.shape(O)[1], nb_head * size_per_head))
    O = Mask(O, Q_len, 'mul')
    return O
