# Supplementary material for: An attention embedded DUAL-LSTM method for financial risk early warning of the three new board-listed companies
Source: PeerJ Comput Sci. 2023 Mar 27;9:e1271. doi: 10.7717/peerj-cs.1271 (PMC10280675; doi:10.7717/peerj-cs.1271)
Supplement: Supplemental Information 1 [file peerj-cs-09-1271-s001.zip › ┤·┬δ/monitors.py]

import math
from tensorboardX import SummaryWriter
import matplotlib.pyplot as plt
import io
import PIL.Image
from torchvision.transforms import ToTensor
from matplotlib.backends.backend_agg import FigureCanvasAgg as FigureCanvas
from matplotlib.figure import Figure

"""
Compuates the entropy of a softmax
(batch, output_value)
"""


class SoftMaxEntropy:

    @staticmethod
    def entropy(softmax_output, dim):
        sfo = softmax_output.data
        entropy = (- sfo * sfo.log()).sum(dim)
        return entropy

    @staticmethod
    def aveEntropy(softmax_output, dim):
        entropy = SoftMaxEntropy.entropy(softmax_output, dim)
        return entropy.sum() / softmax_output.size(0)

    @staticmethod
    def maxEntropy(bins):
        even_odds = 1.0/bins
        max_entropy = (- even_odds * math.log(even_odds)) * bins
        return max_entropy


"""
Forward Hook for monitoring attention state and recording it to tensoboard
"""
#todo make granular mode accept arbitrary dims

def monitorSoftmax(self, input, output, name, writer, granular=False, dim=1):

    entropy = SoftMaxEntropy.aveEntropy(output, dim)
    max_entropy = SoftMaxEntropy.maxEntropy(output.size(dim))
    writer.add_scalar('entropy/' + name + 'max: ' + str(max_entropy), entropy, writer.global_step)

    if granular:
        # input is a tuple of packed inputs
        # output is a Variable. output.data is the Tensor we are interested
        for i in range(output.data.size()[dim]):
            writer.add_scalar(name + '/attention_' + str(i), output.data[0, i], writer.global_step)


class LinePlot:
    def __init__(self, title):
        self.title = title
        self.fig = Figure()
        FigureCanvas(self.fig)
        self.ax = self.fig.add_subplot(111)
        self.ax.set_title(title)
        self.buf = io.BytesIO()

    def addLine(self, line):
        self.ax.plot(line.data.cpu().numpy())

    def getPlotAsTensor(self):
        self.fig.savefig(self.buf, format='jpeg')
        self.buf.seek(0)
        image = PIL.Image.open(self.buf)
        return ToTensor()(image).unsqueeze(0)

    def close(self):
        plt.close(self.fig)


class SummaryWriterWithGlobal(SummaryWriter):
    def __init__(self, comment):
        super(SummaryWriterWithGlobal, self).__init__(comment=comment)
        self.global_step = 0

    def step(self):
        self.global_step += 1

    """
    Adds a matplotlib plot to tensorboard
    """
    def plotImage(self, plot):
        self.add_image('Image', plot.getPlotAsTensor(), self.global_step)
        plot.close()


"""
Returns the current learning rate from the optimizer
"""


def get_learning_rate(optimizer):
    lr = []
    for param_group in optimizer.param_groups:
        lr += [param_group['lr']]
    return lr[0]
