# Supplementary material for: An attention embedded DUAL-LSTM method for financial risk early warning of the three new board-listed companies
Source: PeerJ Comput Sci. 2023 Mar 27;9:e1271. doi: 10.7717/peerj-cs.1271 (PMC10280675; doi:10.7717/peerj-cs.1271)
Supplement: Supplemental Information 1 [file peerj-cs-09-1271-s001.zip › ┤·┬δ/tests/test_plotOutput.py]

from unittest import TestCase
from data import SetGenerator, PlotOutput


class TestPlotOutput(TestCase):
    def test_draw(self):
        train, valid = SetGenerator(10, 400, 0).train_valid(0.1, batch_size=1)

        target = train.__iter__().__next__()[1]

        PlotOutput(target, target, filename='test', title='test_target.html').draw()
